# Supplementary material for: Mammographic Density Changes over Time and Breast Cancer Risk: A Systematic Review and Meta-Analysis
Source: Cancers (Basel). 2021 Sep 25;13(19):4805. doi: 10.3390/cancers13194805 (PMC8507818; doi:10.3390/cancers13194805)
Supplement: Supplementary file 1 [file cancers-13-04805-s001.zip]

Archive with 1 entries (1 files):
- cancers-1363246-supplementary.pdf
